# Supplementary material for: First Report of OXA-181-Producing Enterobacterales Isolates in Latin America
Source: Microbiol Spectr. 2023 Apr 6;11(3):e04584-22. doi: 10.1128/spectrum.04584-22 (PMC10269823; doi:10.1128/spectrum.04584-22)
Supplement: Supplemental file 1 — Table S1. Download spectrum.04584-22-s0001.xlsx, XLSX file, 0.01 MB [file spectrum.04584-22-s0001.xlsx]

## Sheet: S1
	Supplementary Table 1. MIC values of studied Enterobacterales isolates. R = resistant; I = intermediate, S = susceptible.
	Antimicrobial agent	KP1137	KP1138	KP1139	CP1140	EC1141
		K.pneumoniae			C.portucalensis	E.coli
		MIC (μg/ml)
	Penicillins
	Ampicillin/Sulbactam	≥ 32 [R]	≥ 32 [R]	≥ 32 [R]	≥ 32 [R]	≥ 32 [R]
	β-Lactam/β-Lactamase inhibitor
	Piperacillin/Tazobactam	≥ 128 [R]	≥ 128 [R]	≥ 128 [R]	≥ 128 [R]	≥ 128 [R]
	Cephalosporins
	Cefazolin	≥ 16 [R]	≥ 16 [R]	≥ 64 [R]	≥ 64 [R]	≥ 64 [R]
	Cefuroxime	4 [S]	4 [S]	≥ 64 [R]	≥ 64 [R]	≥ 64 [R]
	Cefotaxime	≤ 1 [S]	≤ 1 [S]	≥ 64 [R]	≥ 64 [R]	≥ 64 [R]
	Ceftazidime	≤ 1 [S]	≤ 1 [S]	≥ 64 [R]	≥ 64 [R]	16 [R]
	Cefepime	≤ 1 [S]	≤ 1 [S]	≥ 64 [R]	≤ 1 [S]	≤ 1 [S]
	Carbapenems
	Ertapenem	4 [R]	2 [R]	≥ 8 [R]	4 [R]	4 [R]
	Imipenem	2 [I]	2 [I]	≥ 16 [R]	2 [I]	2 [I]
	Meropenem	0.5 [S]	0.5 [S]	≥ 16 [R]	1 [S]	2 [I]
	Aminoglycosides
	Amikacin	≤ 2 [S]	≤ 2 [S]	≤ 2 [S]	≤ 2 [S]	8 [S]
	Gentamicin	≤ 1 [S]	≤ 1 [S]	≤ 1 [S]	≤ 1 [S]	≥ 16 [R]
	Fluoroquinolones
	Ciprofloxacin	1 [R]	1 [R]	2 [R]	≥ 4 [R]	≥ 4 [R]
	Tetracycline
	Tigecycline	≤ 0.5 [S]	≤ 0.5 [S]	4 [R]	≤ 0.5 [S]	1 [R]
	Folate pathway inhibitors
	Trimethoprim/Sulfamethoxazole	≥ 320 [R]	≥ 320 [R]	≥ 320 [R]	≥ 320 [R]	≤ 20 [S]
	MIC, Minimum Inhibitory Concentration (μg/ml); R, resistant; I, intermediate; S, susceptible.
