# Supplementary material for: First Report of OXA-181-Producing Enterobacterales Isolates in Latin America
Source: Microbiol Spectr. 2023 Apr 6;11(3):e04584-22. doi: 10.1128/spectrum.04584-22 (PMC10269823; doi:10.1128/spectrum.04584-22)
Supplement: Supplemental file 2 — Table S2. Download spectrum.04584-22-s0002.xlsx, XLSX file, 0.01 MB [file spectrum.04584-22-s0002.xlsx]

## Sheet: S2
	Supplementary Table 2. Antimicrobial resistance genes, plasmid markers, and statistics of the sequencing, assembly, and annotation of studied Enterobacterales isolates. CC = clonal complex, ST = sequence type.
	Statistics	KP1137	KP1138	KP1139	CP1140	EC1141
		K.pneumoniae			C.portucalensis	E.coli
	Length (bp)	5462031	5455546	5472201	5192252	5384836
	# Contigs	164	196	199	250	268
	N50	179130	122951	146257	64866	73533
	Coverage	49X	40X	36X	54X	50X
	ST	ST25	ST25	ST1174	ST129	ST131
	Resistance genotype
	β-lactams	blaOXA-181, blaSHV-110	blaOXA-181, blaSHV-110	blaOXA-181, blaSHV-11, blaCTX-M-15	blaOXA-181, blaOXA-10, blaCMY-86	blaOXA-181, blaCTX-M-15, blaOXA-1, blaEC-5
	Aminoglycosides	aph(3')-Ia, aadA1, aadA2	aph(3')-Ia, aadA1, aadA2	aadA2	aph(3'')-Ib, aph(6)-Id	aac(6')-Ib, aac(3)-Iie, aadA2
	Quinolones	OqxA7, OqxB17, qnrS1	OqxA7, OqxB17, qnrS1	OqxB19, OqxA6, qnrS1	qnrB13, qnrS1	qnrS1
	Amphenicols	cmlA1	cmlA1	-	cmlA5	-
	Fosfomycin	fosA6	fosA6	fosA	-	-
	Macrolides	-	-	mph(A)	mph(A)	mph(A)
	Tetracyclines	-	-	tet(A)	tet(A)	-
	Sulfonamides	sul3	sul3	sul1, sul2	sul1, sul2	-
	Trimethoprim	dfrA12	dfrA12	dfrA12	dfrA21, dfrA12	-
	# AMR genes	12	12	13	14	9
	Plasmid type	IncX3, IncR, IncFIA(HI1)	IncX3, IncR, IncFIA(HI1)	IncX3, IncFIB(K)	IncX3, Col440II, ColRNAI, Col440I, IncFII(Yp), IncFIB(pB171)	IncX3, IncFIB, IncFIC(FII), IncFIA
	Accession number	JANHEM000000000	JANHEL000000000	JANHEK000000000	JANHEJ000000000	JANHEI000000000
	CC, clonal complex; ST, sequence type
